# Supplementary material for: Whole-Genome Restriction Mapping by “Subhaploid”-Based RAD Sequencing: An Efficient and Flexible Approach for Physical Mapping and Genome Scaffolding
Source: Genetics. 2017 May 2;206(3):1237–50. doi: 10.1534/genetics.117.200303 (PMC5500127; doi:10.1534/genetics.117.200303)
Supplement: Supplementary file 1 [file 1237FileS1.zip]

Archive with 33 entries (27 files):
- AMMO2.0/
- AMMO2.0/bin/
- AMMO2.0/bin/2bRADsim.pl
- AMMO2.0/bin/2bwt-builder
- AMMO2.0/bin/AMMO.pl
- AMMO2.0/bin/BsaXIfilter.pl
- AMMO2.0/bin/disOutput.pl
- AMMO2.0/bin/gapEstimate.pl
- AMMO2.0/bin/GroupFast.pl
- AMMO2.0/bin/GroupFastReduceComplex.pl
- AMMO2.0/bin/GroupSort.pl
- AMMO2.0/bin/markerSort.r
- AMMO2.0/bin/MSTMap.exe
- AMMO2.0/bin/MSTMap.pl
- AMMO2.0/bin/readsFilter.pl
- AMMO2.0/bin/soap
- AMMO2.0/bin/ustacks
- AMMO2.0/doc/
- AMMO2.0/doc/UserManual.docx
- AMMO2.0/lib/
- AMMO2.0/lib/Foundation.pm
- AMMO2.0/lib/Graph.pm
- AMMO2.0/lib/MSTMAP.pm
- AMMO2.0/lib/ParseFasta.pm
- AMMO2.0/lib/Regression.pm
- AMMO2.0/lib/Statistics/
- AMMO2.0/lib/Statistics/Regression.pm
- AMMO2.0/lib/Statistics-Regression-0.53.tar.gz
- AMMO2.0/simdata/
- AMMO2.0/simdata/example.conf
- AMMO2.0/simdata/example.ctg
- AMMO2.0/simdata/example.ref
- AMMO2.0/simdata/example.sh
