# Supplementary material for: Whole-Genome Restriction Mapping by “Subhaploid”-Based RAD Sequencing: An Efficient and Flexible Approach for Physical Mapping and Genome Scaffolding
Source: Genetics. 2017 May 2;206(3):1237–50. doi: 10.1534/genetics.117.200303 (PMC5500127; doi:10.1534/genetics.117.200303)
Supplement: Supplementary file 1 [file 1237FileS1.zip › AMMO2.0/lib/MSTMAP.pm]

# $Id$

# Copyright @ 2002 - 2010 The Institute for Genomic Research (TIGR).
# All rights reserved.
# 
# This software is provided "AS IS".  TIGR makes no warranties, express or
# implied, including no representation or warranty with respect to the
# performance of the software and derivatives or their safety,
# effectiveness, or commercial viability.  TIGR does not warrant the
# merchantability or fitness of the software and derivatives for any
# particular purpose, or that they may be exploited without infringing the
# copyrights, patent rights or property rights of others.
# 
# This software program may not be sold, leased, transferred, exported or
# otherwise disclaimed to anyone, in whole or in part, without the prior
# written consent of TIGR.

package MSTMAP;
{

=head1 NAME

TIGR::Foundation - TIGR Foundation object

=head1 SYNOPSIS

  use TIGR::Foundation;
  my $obj_instance = new TIGR::Foundation;

=head1 DESCRIPTION

This module defines a structure for Perl programs to utilize
logging, version reporting, and dependency checking in a simple way.

=cut

   BEGIN {
      require 5.006_00;                       # error if using Perl < v5.6.0  
   }

   #use strict;
   use Cwd;
   use Cwd 'chdir';
   use Cwd 'abs_path';
   use File::Basename;
   use File::Spec;
   use Getopt::Long;
   use IO::Handle;
   use POSIX qw(strftime);
   use Sys::Hostname;

   require Exporter;

   our @ISA;
   our @EXPORT;
   @ISA = ('Exporter');


   ## internal variables and identifiers
   our $REVISION = (qw$Revision$)[-1];
   our $VERSION = '1.41'; 
   our $VERSION_STRING = "$VERSION (Build $REVISION)";
   our @DEPEND = ();                          # there are no dependencies


   ## prototypes

   # Functional Class : general
   sub new($);
   sub getLgNum($);
   sub getMarkerNum($);
   sub getLgOfMarker($) ;
   sub getMarkerOfLg($) ;

   

=item $obj_instance = new TIGR::Foundation;

This function creates a new instance of the TIGR::Foundation
object.  A reference pointing to the object is returned on success.  Otherwise,
this method returns undefined.

=cut


   sub new($) {

      my $self = {};
      my $ID      ;
      my $inputFile = shift;
      my @line   =();
      my $last   ="";
      my $next   ="";
      bless $self;
      open (IN, $inputFile) ;


      $self->{groupNum}  =0 ;
      $self->{markerNum} =0 ;
      $self->{ctgNum}    =0 ;
      $self->{dis}       =0 ;
      
      while(<IN>){
           chomp;
           @line = split/\s+|\t/;
           if ($_=~/lg/) {
              $ID=$_;
              $self->{groupNum} ++ ;
              $self->{$self->{groupNum}}->{name} =$ID ;
              $self->{$ID}->{markerNum} = 0;
              $self->{$last}->{next}    = "NONE";
              $last = "NONE";
              $self->{$ID}->{dis} =0 ;
           }
           elsif  ($_=~/conse|-/) {

              $self->{markerNum} ++;
              $self->{$ID}->{markerNum} ++ ;
              my $var = $self->{$ID}->{markerNum} ;
              $self->{$ID}->{$var}          =  $line[0];
              $self->{$line[0]}->{name}     =  $ID  ;
              $self->{$line[0]}->{last}     =  $last ;
              $self->{$line[0]}->{pos}      =  $self->{$ID}->{markerNum};
              $self->{$line[0]}->{ctgpos} =  $line[1];
              $last = $line[0]; 

           }
      }
      $self->{$last}->{next}    = "NONE";
      return $self;
   }


=item $obj_instance = new TIGR::Foundation;

This function creates a new instance of the TIGR::Foundation
object.  A reference pointing to the object is returned on success.  Otherwise,
this method returns undefined.

=cut


   sub getLgNum($){

      my $self = shift ;
      return $self->{groupNum} if defined $self;
      return undef; 

   };


=item $obj_instance = new TIGR::Foundation;

This function creates a new instance of the TIGR::Foundation
object.  A reference pointing to the object is returned on success.  Otherwise,
this method returns undefined.

=cut

   sub getMarkerNum($){

      my $self = shift ;
      my $inputID = shift;
      if (defined $inputID){
         return $self->{$inputID}->{markerNum} ;
      }
      else{
         return $self->{markerNum} ;
      }
      return undef; 
       
   };

=item $obj_instance = new TIGR::Foundation;

This function creates a new instance of the TIGR::Foundation
object.  A reference pointing to the object is returned on success.  Otherwise,
this method returns undefined.

=cut


   sub getMarkerOfLg($){

      my $self = shift ;
      my $index= shift ;
      return $self->{$index} if (defined $self && defined $index);
      return undef; 

   };

=item $obj_instance = new TIGR::Foundation;

This function creates a new instance of the TIGR::Foundation
object.  A reference pointing to the object is returned on success.  Otherwise,
this method returns undefined.

=cut


   sub getLgName($){

      my $self = shift ;
      my $index= shift ;
      return $self->{$index}->{name} if (defined $self && defined $index);
      return undef; 

   };

   sub getCtgPos($){

      my $self = shift ;
      my $index= shift ;
      return $self->{$index}->{ctgpos} if (defined $self && defined $index);
      return undef; 

   };


=item $obj_instance = new TIGR::Foundation;

This function creates a new instance of the TIGR::Foundation
object.  A reference pointing to the object is returned on success.  Otherwise,
this method returns undefined.

=cut


   sub getMarkerPos($){

      my $self = shift ;
      my $index= shift ;
      return $self->{$index}->{pos} if (defined $self && defined $index);
      return undef; 

   };


=item $obj_instance = new TIGR::Foundation;

This function creates a new instance of the TIGR::Foundation
object.  A reference pointing to the object is returned on success.  Otherwise,
this method returns undefined.

=cut 

   sub getLgOfMarker($) {

      my $self = shift ;
      my $index= shift ;
      my @markerID =() ;
      my $markerNum = $self->getMarkerNum($index) ;
      for(my $i=1;$i <= $markerNum; $i++){
          push @markerID, $self->{$index}->{$i}  ;
      }
      return @markerID if @markerID > 0 ;
      return undef; 

   }

=item $obj_instance = new TIGR::Foundation;

This function creates a new instance of the TIGR::Foundation
object.  A reference pointing to the object is returned on success.  Otherwise,
this method returns undefined.

=cut 

   sub getNextMarker($) {

      my $self = shift ;
      my $index= shift ;
      return $self->{$index}->{next} if (defined $self 
        && defined $index && $self->{$index}->{next} ne "NONE");
      return undef; 

   }

=item $obj_instance = new TIGR::Foundation;

This function creates a new instance of the TIGR::Foundation
object.  A reference pointing to the object is returned on success.  Otherwise,
this method returns undefined.

=cut 

   sub setCtgOfLg($) {
      my $self     = shift ;
      my $markerID = shift ;
      my $ctgID    = shift ;
      
      return 0 if (! defined $markerID || ! defined $ctgID);
      
      $self->{$markerID}->{ctgIndex} = $ctgID; 
  
      if (exists $self->{ctgIndex}->{$ctgID}){
         return 0;
      } 
      else{
        $self->{ctgIndex}->{$ctgID} ++ ;
        $self->{ctgNum} ++ ;
        $self->{ctgIndex}->{$self->{ctgNum}} =$ctgID ;
      }
      
   }

=item $obj_instance = new TIGR::Foundation;

This function creates a new instance of the TIGR::Foundation
object.  A reference pointing to the object is returned on success.  Otherwise,
this method returns undefined.

=cut 

   sub setDisOfLg($) {
      my $self        =shift ;
      my $markerID    =shift ;
      my $dis         =shift ;

      $lgID =$self->getLgName ($markerID);
    
      return 0 if (! defined $dis || ! defined $markerID || ! defined $lgID );
      $self->{dis} = $self->{dis} + $dis ;
      $self->{$lgID}->{dis} =  $self->{$lgID}->{dis} + $dis ;
      $self->{$markerID}->{dis} = $self->{$lgID}->{dis};
      return 1;
   }

=item $obj_instance = new TIGR::Foundation;

This function creates a new instance of the TIGR::Foundation
object.  A reference pointing to the object is returned on success.  Otherwise,
this method returns undefined.

=cut 

   sub getCtgOfLg($) {
      my $self     = shift ;
      my $markerID = shift ;
      return  $self->{$markerID}->{ctgIndex} if defined $self && defined $markerID ;
      return  undef;
     
   }

=item $obj_instance = new TIGR::Foundation;

This function creates a new instance of the TIGR::Foundation
object.  A reference pointing to the object is returned on success.  Otherwise,
this method returns undefined.

=cut 

   sub getDisOfLg($) {
      my $self     = shift ;
      my $markerID = shift ;
      return  $self->{$markerID}->{dis} if defined $self && defined $markerID ;
      return  undef;
     
   }


}
1;
