# Supplementary material for: Whole-Genome Restriction Mapping by “Subhaploid”-Based RAD Sequencing: An Efficient and Flexible Approach for Physical Mapping and Genome Scaffolding
Source: Genetics. 2017 May 2;206(3):1237–50. doi: 10.1534/genetics.117.200303 (PMC5500127; doi:10.1534/genetics.117.200303)
Supplement: Supplementary file 1 [file 1237FileS1.zip › AMMO2.0/simdata/example.sh]

##################################
#find ./ -type f -not -name 'example*' -delete

# Generate the simulate datasets 

#perl ../bin/2bRADsim.pl -r example.ref -d 0.5 -c [AGTCN]{30}AC[AGTCN]{5}CTCC[ATGCN]{30}-[ATGCN]{30}GGAG[AGTCN]{5}GT[ATGCN]{30}  -l 71-71 -o  simtest

# Run AMMO 
#perl ../bin/AMMO.pl  -p example.conf -S templateFilter  


#perl ../bin/AMMO.pl  -p example.conf -S markerType  

#perl ../bin/AMMO.pl  -p example.conf -S markerGroup

#perl ../bin/AMMO.pl  -p example.conf -S markerSort -g 2bRADtyping.ctg.type  -s 20 -t 100 -c 0.6 -a 1 -b 3 -l 0 
